# Supplementary material for: Mating, births, and transitions: a flexible two-sex matrix model for evolutionary demography
Source: Popul Ecol. 2018 Jun 1;60(1):21–36. doi: 10.1007/s10144-018-0615-8 (PMC6435235; doi:10.1007/s10144-018-0615-8)
Supplement: Supplementary file 1 — Supplementary material 1 (ZIP 354 KB) [file 10144_2018_615_MOESM1_ESM.zip]

Archive with 36 entries (33 files):
- Shyu and Caswell Supplement MATLAB code/
- Shyu and Caswell Supplement MATLAB code/.DS_Store
- __MACOSX/
- __MACOSX/Shyu and Caswell Supplement MATLAB code/
- __MACOSX/Shyu and Caswell Supplement MATLAB code/._.DS_Store
- Shyu and Caswell Supplement MATLAB code/count_adults.m
- __MACOSX/Shyu and Caswell Supplement MATLAB code/._count_adults.m
- Shyu and Caswell Supplement MATLAB code/count_mated_adults.m
- __MACOSX/Shyu and Caswell Supplement MATLAB code/._count_mated_adults.m
- Shyu and Caswell Supplement MATLAB code/dynamics.m
- __MACOSX/Shyu and Caswell Supplement MATLAB code/._dynamics.m
- Shyu and Caswell Supplement MATLAB code/find_clevels.m
- __MACOSX/Shyu and Caswell Supplement MATLAB code/._find_clevels.m
- Shyu and Caswell Supplement MATLAB code/harem.m
- __MACOSX/Shyu and Caswell Supplement MATLAB code/._harem.m
- Shyu and Caswell Supplement MATLAB code/harem_invfit.m
- __MACOSX/Shyu and Caswell Supplement MATLAB code/._harem_invfit.m
- Shyu and Caswell Supplement MATLAB code/harem_invfit_p.m
- __MACOSX/Shyu and Caswell Supplement MATLAB code/._harem_invfit_p.m
- Shyu and Caswell Supplement MATLAB code/harem_ODE.m
- __MACOSX/Shyu and Caswell Supplement MATLAB code/._harem_ODE.m
- Shyu and Caswell Supplement MATLAB code/harem_ODE_p.m
- __MACOSX/Shyu and Caswell Supplement MATLAB code/._harem_ODE_p.m
- Shyu and Caswell Supplement MATLAB code/harem_symbolicsetup.m
- __MACOSX/Shyu and Caswell Supplement MATLAB code/._harem_symbolicsetup.m
- Shyu and Caswell Supplement MATLAB code/harvestplots.m
- __MACOSX/Shyu and Caswell Supplement MATLAB code/._harvestplots.m
- Shyu and Caswell Supplement MATLAB code/harvestplots_monogamy.m
- __MACOSX/Shyu and Caswell Supplement MATLAB code/._harvestplots_monogamy.m
- Shyu and Caswell Supplement MATLAB code/matesys_plots.m
- __MACOSX/Shyu and Caswell Supplement MATLAB code/._matesys_plots.m
- Shyu and Caswell Supplement MATLAB code/Readme.doc
- __MACOSX/Shyu and Caswell Supplement MATLAB code/._Readme.doc
- Shyu and Caswell Supplement MATLAB code/Readme.pdf
- __MACOSX/Shyu and Caswell Supplement MATLAB code/._Readme.pdf
- __MACOSX/._Shyu and Caswell Supplement MATLAB code
