# Supplementary material for: Mating, births, and transitions: a flexible two-sex matrix model for evolutionary demography
Source: Popul Ecol. 2018 Jun 1;60(1):21–36. doi: 10.1007/s10144-018-0615-8 (PMC6435235; doi:10.1007/s10144-018-0615-8)
Supplement: Supplementary file 1 — Supplementary material 1 (ZIP 354 KB) [file 10144_2018_615_MOESM1_ESM.zip › Shyu and Caswell Supplement MATLAB code/count_mated_adults.m]

% Calculates the proportion of all adults that are mated (in unions).
%
% pres = stable stage distribution
% h = harem size

function u = count_mated_adults(pres, h)

stages = length(pres);

adult_males = pres(2);
adult_females = pres(4);

for i = (stages-h+1):stages %harem stages
    adult_males = adult_males + pres(i);
    adult_females = adult_females + pres(i)*(i-4);
end

all_adults = adult_males+adult_females;
u = (pres(2)+pres(4))/all_adults;
u = 1-u;

end
