# Supplementary material for: Mating, births, and transitions: a flexible two-sex matrix model for evolutionary demography
Source: Popul Ecol. 2018 Jun 1;60(1):21–36. doi: 10.1007/s10144-018-0615-8 (PMC6435235; doi:10.1007/s10144-018-0615-8)
Supplement: Supplementary file 1 — Supplementary material 1 (ZIP 354 KB) [file 10144_2018_615_MOESM1_ESM.zip › Shyu and Caswell Supplement MATLAB code/dynamics.m]

% Plots the population vector n and frequency vector p over time (as area
% plots with colored sectors for each stage).

close all
clear all

%% Parameters
um1 = 0.5; %stage 1 male mortality
uf1 = 0.5; %stage 1 female mortality
um2 = 0.1; %stage 2 male mortality
uf2 = 0.1; %stage 2 female mortality
am = 0.5; %male maturation (stage 1->2)
af = 0.5; %female maturation (stage1->2)

s = 0.5; %resident sex ratio
s_mut = 0.5; %mutant sex ratio
k = 20; %clutch size

h = 1; %harem size
d = 0.1; %divorce rate
sh = 1; %harvested sex ratio
htot = 0; %harvest intensity

%% Graphs

% population vector n
[resfit, invfit, Ares, Amut, wres, tn, nvec] = harem_invfit(s, s_mut, h, d, k, sh, htot, um1, uf1, um2, uf2, am, af);
figure(1);
h1 = area(tn, nvec, 'LineStyle','none');
xlabel('time')
ylabel('stage densities n')
axis tight
h1(1).FaceColor = [0 0.5 1]; %m1
h1(2).FaceColor = [0 0 0.5]; %m2
h1(3).FaceColor = [1 0.5 0]; %f1
h1(4).FaceColor = [0.5 0 0]; %f2
h1(5).FaceColor = [0.5 1 0.5]; %u

% frequency vector p
[resfit0, invfit, Ares, Amut, pres, tp, pvec] = harem_invfit_p(s, s_mut, h, d, k, sh, htot, um1, uf1, um2, uf2, am, af); 
figure(2);
h2 = area(tp, pvec, 'LineStyle','none');
xlabel('time')
ylabel('stage frequences p')
axis tight
h2(1).FaceColor = [0 0.5 1]; %m1
h2(2).FaceColor = [0 0 0.5]; %m2
h2(3).FaceColor = [1 0.5 0]; %f1
h2(4).FaceColor = [0.5 0 0]; %f2
h2(5).FaceColor = [0.5 1 0.5]; %u
