# Supplementary material for: Mating, births, and transitions: a flexible two-sex matrix model for evolutionary demography
Source: Popul Ecol. 2018 Jun 1;60(1):21–36. doi: 10.1007/s10144-018-0615-8 (PMC6435235; doi:10.1007/s10144-018-0615-8)
Supplement: Supplementary file 1 — Supplementary material 1 (ZIP 354 KB) [file 10144_2018_615_MOESM1_ESM.zip › Shyu and Caswell Supplement MATLAB code/find_clevels.m]

% Calculates contours that are evenly spaced.
%
% mat = matrix of values
% devec = divorce vector (x axis of the matrix)
% hvec = harem vector (y axis of the matrix)
% cnum = number of contours

function clevels = find_clevels(mat, dvec, hvec, cnum)

for i = 1:cnum
    % pick value from the matrix to draw the contour at

    % evenly spaced at end of x-axis
    %clevels(i) = mat(round((i-1)*length(hvec)/cnum)+1, length(dvec));
    
    %evenly spaced in middle of x-axis
    clevels(i) = mat(round((i-1)*length(hvec)/cnum)+1, round(length(dvec)/2));
    
end

clevels = sort(clevels); 

end
