# Supplementary material for: Mating, births, and transitions: a flexible two-sex matrix model for evolutionary demography
Source: Popul Ecol. 2018 Jun 1;60(1):21–36. doi: 10.1007/s10144-018-0615-8 (PMC6435235; doi:10.1007/s10144-018-0615-8)
Supplement: Supplementary file 1 — Supplementary material 1 (ZIP 354 KB) [file 10144_2018_615_MOESM1_ESM.zip › Shyu and Caswell Supplement MATLAB code/harem.m]

% Returns the projection matrix A for the two-sex model.
%
% n = population vector
% s = primary sex ratio
% nres = resident population vector (used for evolution only)
% other parameters are described in harvestplots.m

function A = harem(n, s, nres, h, d, k, sh, htot, um1, uf1, um2, uf2, am, af)

n = real(n); %hshouldn't get imaginary results unless solver errors

if isempty(nres) %resident
    m = n(2); %adult males
    f = n(4); %adult females
else %mutant
    m = nres(2);
    f = nres(4);
end

% per-capita mating rates
Um = 2*f/(h*m + f);     
Uf = 2*m/(h*m + f);     

% harvest effects
hm = sh*htot;
hf = (1-sh)*htot;
um2 = um2 + hm; %increased adult mortality
uf2 = uf2 + hf;

%total stages
stages = h + 4; 

%% union matrix
U = zeros(stages);
U(2, 2) = -Um; %M->M
U(4, 4) = -Uf*h; %F->F
U(stages, 2) = 1/2*Um; %M->U
U(stages, 4) = 1/2*Uf; %F->U

%% birth matrix
B = zeros(stages);
B(1, 5:end) = k*s*(1:h); %U->M
B(3, 5:end) = k*(1-s)*(1:h); %U->F

%% transition matrix
T = zeros(stages);
T(1:2, 1:2) = [-(um1+am) 0; am -um2]; %M->M
T(3:4, 3:4) = [-(uf1+af) 0; af -uf2]; %F->F
T(2,5) = uf2+d; %U->M
T(4, 5:end) = um2*(1:h)+d; %U->F
T(5:end, 5:end) = diag(-(um2+uf2+d)*ones(h,1)) + diag((uf2+d)*ones(h-1,1), 1); %U->U

%% projection matrix
A = 1/3*(T+B+U);

end
