# Supplementary material for: Mating, births, and transitions: a flexible two-sex matrix model for evolutionary demography
Source: Popul Ecol. 2018 Jun 1;60(1):21–36. doi: 10.1007/s10144-018-0615-8 (PMC6435235; doi:10.1007/s10144-018-0615-8)
Supplement: Supplementary file 1 — Supplementary material 1 (ZIP 354 KB) [file 10144_2018_615_MOESM1_ESM.zip › Shyu and Caswell Supplement MATLAB code/harem_invfit.m]

% Integrates dn/dt until the population vector n converges.

function [resfit, invfit, Ares, Amut, wres, t, n] = harem_invfit(s, s_mut, h, d, k, sh, htot, um1, uf1, um2, uf2, am, af)

%% Parameters
tspan = [0 1]; %simulation time period
conv_thres = 10^-4; %convergence threshold

%% Resident dynamics
n0 = zeros(1, h+4); %initial population vector
n0(1:4) =  [0, 1, 0, 1]; 
nres = [];
options = odeset('NonNegative', 1:length(n0), 'RelTol',1e-10,'AbsTol',1e-10); 

check_conv = 0;
while check_conv == 0
    
    %integrate dn/dt
    [t, n] = ode45(@harem_ODE, tspan, n0, options, s, nres, h, d, k, sh, htot, um1, uf1, um2, uf2, am, af);
    wres = n(end,:)/sum(n(end,:)); %stage distribution for resident
    conv_diff = sum(abs(wres-n0/sum(n0)))/5;
    
    %check convergence
    if conv_diff < conv_thres 
        Ares = harem(wres, s, nres, h, d, k, sh, htot, um1, uf1, um2, uf2, am, af);
        resfit = max(real(eig(Ares))); %resident growth rate
        check_conv = 1; %stop loop
    else
        check_conv = 0;
        n0 = wres*10^3; %reloop with new n0
    end
    
end
     
%% Mutant dynamics (for evolution only)
n0 = zeros(1, h+4); %initial mutant population vector
n0(1:4) =  [0, 1, 0, 1];
nres = wres;
    
check_conv = 0;
while check_conv == 0
    
    %integrate dn/dt
    [t, m] = ode45(@harem_ODE, tspan, n0, options, s_mut, nres, h, d, k, sh, htot, um1, uf1, um2, uf2, am, af);
    wmut = m(end,:)/sum(m(end,:)); %stage distribution for resident
    conv_diff = sum(abs(wmut-n0/sum(n0)))/5;
    
    %check convergence
    if conv_diff < conv_thres
        Amut = harem(wmut, s_mut, nres, h, d, k, sh, htot, um1, uf1, um2, uf2, am, af);   
        invfit = max(real(eig(Amut))); %mutant growth rate
        check_conv = 1; %stop loop
    else
        check_conv = 0;
        n0 = wmut*10^2; %reloop with new n0
    end    
end    

end 
