# Supplementary material for: Mating, births, and transitions: a flexible two-sex matrix model for evolutionary demography
Source: Popul Ecol. 2018 Jun 1;60(1):21–36. doi: 10.1007/s10144-018-0615-8 (PMC6435235; doi:10.1007/s10144-018-0615-8)
Supplement: Supplementary file 1 — Supplementary material 1 (ZIP 354 KB) [file 10144_2018_615_MOESM1_ESM.zip › Shyu and Caswell Supplement MATLAB code/harem_invfit_p.m]

% Integrates dp/dt until the frequency vector p converges.
% Similar to harem_invfit.m, which is for the population vector n.

function [resfit, invfit, Ares, Amut, pres, t, p] = harem_invfit_p(s, s_mut, h, d, k, sh, htot, um1, uf1, um2, uf2, am, af)

%% Parameters
tspan = [0 1]; % simulation time period
conv_thres = 10^-6;

%% Resident dynamics
n0 = zeros(1, h+4); 
n0(1:4) =  [0, 1, 0, 1]; 
p0 = n0/sum(n0); %initial frequency vector
nres = [];
options = odeset('NonNegative', 1:length(p0), 'RelTol',1e-10,'AbsTol',1e-10); 

check_conv = 0;
while check_conv == 0
    
    %integrate dp/dt
    [t, p] = ode45(@harem_ODE_p, tspan, p0, options, s, nres, h, d, k, sh, htot, um1, uf1, um2, uf2, am, af);   
    pres = p(end, :);
    conv_diff = sum(abs(pres-p0))/length(n0);
    
    %check convergence
    if conv_diff < conv_thres
        Ares = harem(pres, s, nres, h, d, k, sh, htot, um1, uf1, um2, uf2, am, af);
        resfit = max(real(eig(Ares))); % resident growth rate -> only consider real parts?
        check_conv = 1; %stop loop
    else
        check_conv = 0;
        p0 = pres;
    end

end
     
%% Mutant dynamics
n0 = zeros(1, h+4); 
n0(1:4) =  [0, 1, 0, 1];
p0 = n0/sum(n0); %initial frequency vector
nres = pres;
    
check_conv = 0;
while check_conv == 0

    %integrate dp/dt
    [t, p] = ode45(@harem_ODE_p, tspan, p0, options, s_mut, nres, h, d, k, sh, htot, um1, uf1, um2, uf2, am, af);
    pmut = p(end, :);
    conv_diff = sum(abs(pmut-p0))/length(n0);
    
    %check convergence
    if conv_diff < conv_thres
        Amut = harem(pmut, s_mut, nres, h, d, k, sh, htot, um1, uf1, um2, uf2, am, af);   
        invfit = max(real(eig(Amut))); %mutant growth rate
        check_conv = 1; %stop loop
    else
        check_conv = 0;
        p0 = pmut;
    end    
end    

end 
