# Supplementary material for: Mating, births, and transitions: a flexible two-sex matrix model for evolutionary demography
Source: Popul Ecol. 2018 Jun 1;60(1):21–36. doi: 10.1007/s10144-018-0615-8 (PMC6435235; doi:10.1007/s10144-018-0615-8)
Supplement: Supplementary file 1 — Supplementary material 1 (ZIP 354 KB) [file 10144_2018_615_MOESM1_ESM.zip › Shyu and Caswell Supplement MATLAB code/harem_ODE.m]

% dn/dt, integrated by harem_invfit.m

function dN = harem_ODE(t, n, s, nres, h, d, k, sh, htot, um1, uf1, um2, uf2, am, af)

A = harem(n, s, nres, h, d, k, sh, htot, um1, uf1, um2, uf2, am, af);
dN = A*n;

end
