# Supplementary material for: Mating, births, and transitions: a flexible two-sex matrix model for evolutionary demography
Source: Popul Ecol. 2018 Jun 1;60(1):21–36. doi: 10.1007/s10144-018-0615-8 (PMC6435235; doi:10.1007/s10144-018-0615-8)
Supplement: Supplementary file 1 — Supplementary material 1 (ZIP 354 KB) [file 10144_2018_615_MOESM1_ESM.zip › Shyu and Caswell Supplement MATLAB code/harem_symbolicsetup.m]

% Sets up the matrices and derivatives symbolically.
% Initial structure is similar to harem.m.

syms wm0 wf0 wm1 wf1 wm2 wf2 wu s smut 

% per-capita mating rates 
Um = 2*wf2/(h*wm2 + wf2);     
Uf = 2*wm2/(h*wm2 + wf2);          

% harvest effects
hm = sh*htot;
hf = (1-sh)*htot;
um2 = um2 + hm;
uf2 = uf2 + hf;

% total stages
stages = h + 4; 

%% union matrix
U = sym(zeros(stages));
U(2, 2) = -Um; %M->M
U(4, 4) = -Uf*h; %F->F
U(stages, 2) = 1/2*Um; %M->U
U(stages, 4) = 1/2*Uf; %F->U

%% birth matrix
B = sym(zeros(stages));
B(1, 5:end) = k*s*(1:h); %U->M
B(3, 5:end) = k*(1-s)*(1:h); %U->F

Bmut = sym(zeros(stages)); %mutant matrix (for evolution
Bmut(1, 5:end) = k*smut*(1:h); %U->M
Bmut(3, 5:end) = k*(1-smut)*(1:h); %U->F

%% transitions
T = sym(zeros(stages));
T(1:2, 1:2) = [-(um1+am) 0; am -um2]; %M->M
T(3:4, 3:4) = [-(uf1+af) 0; af -uf2]; %F->F
T(2,5) = uf2+d; %U->M
T(4, 5:end) = um2*(1:h)+d; %U->F
T(5:end, 5:end) = diag(-(um2+uf2+d)*ones(h,1)) + diag((uf2+d)*ones(h-1,1), 1); %U->U

A = 1/3*(T+B+U);
Amut = 1/3*(T+Bmut+U); %mutant matrix (for evolution)

%% Resident derivatives
[stages, stages] = size(A);
dAds = diff(A, s);
dvecAds_pre = dAds(:); %%%%%%%%%%% 1 (dvecA/ds)
dvecAds = matlabFunction(dvecAds_pre);

dAdwm1 = diff(A, wm1);
dAdwf1 = diff(A, wf1);
dAdwm2 = diff(A, wm2);
dAdwf2 = diff(A, wf2);    
dAdwu = zeros(stages^2, h);
dvecAdw_pre = [dAdwm1(:), dAdwm2(:), dAdwf1(:), dAdwf2(:), dAdwu]; %%%%%%%%%%%%% 2 (dvecA/dw)
dvecAdw = matlabFunction(dvecAdw_pre);

%% Mutant derivatives
dAmutdsmut = diff(Amut, smut);
dvecAmutdsmut_pre = dAmutdsmut(:); %%%%%%%%%% 3 (dvecA'/ds')
dvecAmutdsmut = matlabFunction(dvecAmutdsmut_pre);

dAmutdwm1 = diff(Amut, wm1);
dAmutdwf1 = diff(Amut, wf1);
dAmutdwm2 = diff(Amut, wm2);
dAmutdwf2 = diff(Amut, wf2);    
dAmutdwu = zeros(stages^2, h);
dvecAmutdw_pre = [dAmutdwm1(:), dAmutdwm2(:), dAmutdwf1(:), dAmutdwf2(:), dAmutdwu]; %%%%%%%%%%%%% 4 (dvecA'/dw')
dvecAmutdw = matlabFunction(dvecAmutdw_pre);

dvecAmutdsmut2 = transpose(dvecAmutdsmut_pre); % hessian def (vec of transpose)
dvecAmutdsmut2 = dvecAmutdsmut2(:);
HAmutHsmut1 = diff(dvecAmutdsmut2, smut); 
HAmutHsmut_pre = HAmutHsmut1(:); %%%%%%%%%%%%%%%%% 5 (HvecA'(s'))
HAmutHsmut = matlabFunction(HAmutHsmut_pre);

dCdwm1 = diff(dvecAmutdsmut_pre,wm1); % derivs of C = dvecA'/ds'
dCdwf1 = diff(dvecAmutdsmut_pre,wf1);
dCdwm2 = diff(dvecAmutdsmut_pre,wm2); % derivs of C = dvecA'/ds'
dCdwf2 = diff(dvecAmutdsmut_pre,wf2);  
dCdwu = zeros(stages^2, h);
dCdw_pre = [dCdwm1(:), dCdwm2(:), dCdwf1(:), dCdwf2(:), dCdwu]; %%%%%%%%%%%%%%%%% 6 (dvecC/dw where C = dvecA'/ds')
dCdw = matlabFunction(dCdw_pre);
