# Supplementary material for: Mating, births, and transitions: a flexible two-sex matrix model for evolutionary demography
Source: Popul Ecol. 2018 Jun 1;60(1):21–36. doi: 10.1007/s10144-018-0615-8 (PMC6435235; doi:10.1007/s10144-018-0615-8)
Supplement: Supplementary file 1 — Supplementary material 1 (ZIP 354 KB) [file 10144_2018_615_MOESM1_ESM.zip › Shyu and Caswell Supplement MATLAB code/harvestplots.m]

% Plots the effects of harvest on the population growth rate lambda and
% secondary sex ratio s_2, as functions of the harem size h and divorce 
% rate d. No evolution.

close all
clear all

%% Parameters
inc1 = 1;
inc2 = 0.05;
hvec = 2:inc1:15; % harem size vector (integers only)
dvec = 0:inc2:5; % divorce rate vector

sh = 0.5; % harvested sex ratio

um1 = 0.5; %stage 1 male mortality
uf1 = 0.5; %stage 1 female mortality
um2 = 0.1; %stage 2 male mortality
uf2 = 0.1; %stage 2 female mortality

am = 0.5; %male maturation (stage 1->2)
af = 0.5; %female maturation (stage1->2)
s = 0.5; %resident sex ratio
s_mut = 0.5; %mutant sex ratio
k = 20; %clutch size

%% Calculations
for d = dvec 
    d
    for h = hvec 

    i = find(hvec == h);    
    j = find(dvec == d);
        
    % no harvest
    [resfit0, invfit, Ares, Amut, pres] = harem_invfit_p(s, s_mut, h, d, k, sh, 0, um1, uf1, um2, uf2, am, af);
    r_noharvest(i, j) = resfit0; %lambda
    s_noharvest(i,j) = count_adults(pres, h); %s2
    
    % with harvest
    htot = 1; %harvest intensity
    [resfit1, invfit, Ares, Amut, pres] = harem_invfit_p(s, s_mut, h, d, k, sh, htot, um1, uf1, um2, uf2, am, af);    
    r_harvest(i, j) = resfit1; %lambda
    s_harvest(i, j) = count_adults(pres, h); %s2
    
    end
end

%% Plots

%%%%%%%%%%%%%%%%%%%%%%%%%%%%%% lambda
cnum = 7; %contour number

% lambda without harvest
figure;
imagesc(dvec, hvec, r_noharvest)
hold on
clevels1 = find_clevels(r_noharvest, dvec, hvec, cnum);    
[C,h] = contour(dvec, hvec, r_noharvest, clevels1, 'LineColor', 'w', 'LineWidth', 2);
set(gca,'YDir','normal');
ylabel('harem size h')
xlabel('divorce rate d')
title('\lambda, no harvest')
axis ([dvec(1) dvec(end) hvec(1) hvec(end)])
%colormap('gray')
%colormap(flipud(colormap))
colorbar

% change in lambda with harvest
figure;
imagesc(dvec, hvec, (r_harvest-r_noharvest))
hold on
clevels2 = find_clevels((r_harvest-r_noharvest), dvec, hvec, cnum);    
[C,h] = contour(dvec, hvec, (r_harvest-r_noharvest), clevels2, 'LineColor', 'w', 'LineWidth', 2);
set(gca,'YDir','normal');
ylabel('harem size h')
xlabel('divorce rate d')
title(sprintf('decrease in lambda (reduced growth) due to harvest, s_h =%s', num2str(sh)))
axis ([dvec(1) dvec(end) hvec(1) hvec(end)])
%colormap('gray')
%colormap(flipud(colormap))
colorbar
%caxis([-0.14, -0.03])

%%%%%%%%%%%%%%%%%%%%%%%%%%%%% s_2

% s_2 without harvest
figure;
imagesc(dvec, hvec, s_noharvest)
hold on
clevels3 = find_clevels(s_noharvest, dvec, hvec, cnum);    
[C,h] = contour(dvec, hvec, s_noharvest, clevels3, 'LineColor', 'w', 'LineWidth', 2);
set(gca,'YDir','normal');
ylabel('harem size h')
xlabel('divorce rate d')
title('s_2, no harvest')
axis ([dvec(1) dvec(end) hvec(1) hvec(end)])
%colormap('gray')
%colormap(flipud(colormap))
colorbar

% change in s_2 with harvest
figure;
imagesc(dvec, hvec, (s_harvest-s_noharvest))
hold on
clevels4 = find_clevels((s_harvest-s_noharvest), dvec, hvec, cnum);    
[C,h] = contour(dvec, hvec, (s_harvest-s_noharvest), clevels4, 'LineColor', 'w', 'LineWidth', 2);
set(gca,'YDir','normal');
ylabel('harem size h')
xlabel('divorce rate d')
title(sprintf('decrease in s_2 (reduced males) due to harvest, s_h =%s', num2str(sh)))
axis ([dvec(1) dvec(end) hvec(1) hvec(end)])
%colormap('gray')
%colormap(flipud(colormap))
colorbar
%caxis([-0.18, 0])
