# Supplementary material for: Mating, births, and transitions: a flexible two-sex matrix model for evolutionary demography
Source: Popul Ecol. 2018 Jun 1;60(1):21–36. doi: 10.1007/s10144-018-0615-8 (PMC6435235; doi:10.1007/s10144-018-0615-8)
Supplement: Supplementary file 1 — Supplementary material 1 (ZIP 354 KB) [file 10144_2018_615_MOESM1_ESM.zip › Shyu and Caswell Supplement MATLAB code/harvestplots_monogamy.m]

% Plots the effects of harvest on the population growth rate lambda and
% secondary sex ratio s_2, as functions of the divorce rate d and 
% harvested sex ratio s_h. No evolution.
% 
% For monogamous populations (h=1) only. Use harvest_plots.m for h>1.

close all
clear all

%% Parameters
inc2 = 0.05;
dvec = 0:inc2:5; %divorce rate vector
inc1 = 0.01;
shvec = 0:inc1:1; %harvested sex ratio vector

um1 = 0.5; %stage 1 male mortality
uf1 = 0.5; %stage 1 female mortality
um2 = 0.1; %stage 2 male mortality
uf2 = 0.1; %stage 2 female mortality

am = 0.5; %male maturation (stage 1->2)
af = 0.5; %female maturation (stage1->2)
s = 0.5; %resident sex ratio
s_mut = 0.5; %mutant sex ratio
k = 20; % clutch size

h = 1; % harem size = 1, monogamy

%% Calculations
for sh = shvec 
    %sh
    for d = dvec 
    
    i = find(dvec == d);
    j = find(shvec == sh);
        
    % no harvest
    [resfit0, invfit, Ares, Amut, pres] = harem_invfit_p(s, s_mut, h, d, k, sh, 0, um1, uf1, um2, uf2, am, af);    %harem_invfit_p
    r_noharvest(i, j) = resfit0; % population growth rate lambda
    s_noharvest(i,j) = count_adults(pres, h); %secondary sex ratio s_2
    u_noharvest(i,j) = count_mated_adults(pres, h); %mated adults ratio
    
    % with harvest
    htot = 1; %harvest intensity
    [resfit1, invfit, Ares, Amut, pres] = harem_invfit_p(s, s_mut, h, d, k, sh, htot, um1, uf1, um2, uf2, am, af);    
    r_harvest(i, j) = resfit1; %lambda 
    s_harvest(i, j) = count_adults(pres, h); %s_2

    end
end

%% Graphs

%%%%%%%%%%%%%%% lambda
cnum = 7; %contour number

figure;
subplot(2,1,2)
plot(dvec, r_noharvest(:,1), 'k', 'LineWidth', 2)
xlabel('divorce rate d')
ylabel('\lambda, no harvest')
axis tight
subplot(2,1,1)
plot(dvec, u_noharvest(:,1), 'k', 'LineWidth', 2)
xlabel('divorce rate d')
ylabel('proportion adults mated, no harvest')
axis tight

figure;
imagesc(dvec, shvec, (r_harvest-r_noharvest)')
hold on
clevels1 = find_clevels((r_harvest-r_noharvest)', shvec, shvec, cnum);  
[C,h] = contour(dvec, shvec, (r_harvest-r_noharvest)', cnum, 'LineColor', 'w', 'LineWidth', 2);
set(gca,'YDir','normal');
axis ([dvec(1) dvec(end) shvec(1) shvec(end)])
ylabel('harvested sex ratio s_h')
xlabel('divorce rate d')
title('decrease in \lambda (reduced growth) due to harvest')
%colormap(flipud(colormap))
colorbar

%%%%%%%%%%%%%%%%%%%% s2 
figure;
plot(dvec, s_noharvest(:,1), 'k', 'LineWidth', 2)
xlabel('divorce rate d')
ylabel('sex ratio s_2, no harvest') %should be 0.5
axis tight

figure;
imagesc(dvec, shvec, (s_harvest-s_noharvest)')
hold on
clevels2 = find_clevels((s_harvest-s_noharvest), shvec, shvec, cnum);    
[C,h] = contour(dvec, shvec, (s_harvest-s_noharvest)', cnum, 'LineColor', 'w', 'LineWidth', 2);
set(gca,'YDir','normal');
axis ([dvec(1) dvec(end) shvec(1) shvec(end)])
ylabel('harvested sex ratio s_h')
xlabel('divorce rate d')
title('decrease in s_2 (reduced adult males) due to harvest')
%colormap(flipud(colormap))
colorbar
