# Supplementary material for: Mating, births, and transitions: a flexible two-sex matrix model for evolutionary demography
Source: Popul Ecol. 2018 Jun 1;60(1):21–36. doi: 10.1007/s10144-018-0615-8 (PMC6435235; doi:10.1007/s10144-018-0615-8)
Supplement: Supplementary file 1 — Supplementary material 1 (ZIP 354 KB) [file 10144_2018_615_MOESM1_ESM.zip › Shyu and Caswell Supplement MATLAB code/matesys_plots.m]

% Plots the effects of harvest on the population growth rate lambda, as a
% function of harvest intensity htot and harvested sex ratio s_h, for 4
% different mating systems (sets of h and d)

close all
clear all

%% Parameters

h_low = 2; %low harem size
h_high = 10; %high harem size
d_low = 0; %low divorce rate
d_high = 2; % high divorce rate

sh = 1; % harvested sex ratio

um1 = 0.5; %stage 1 male mortality
uf1 = 0.5; %stage 1 female mortality
um2 = 0.1; %stage 2 male mortality
uf2 = 0.1; %stage 2 female mortality

am = 0.5; %0.5; %male maturation (stage 1->2)
af = 0.5; %female maturation (stage1->2)
s = 0.5; %resident sex ratio
s_mut = 0.5; %mutant sex ratio
k = 20; % clutch size

htot_vec = 0:0.05:2; %harvest intensity vector
sh_vec = [0, 0.5, 1]; %harvested sex ratios

%% Calculations

for num = 1:length(sh_vec)
    sh = sh_vec(num);
    
    for i=1:length(htot_vec);
        htot = htot_vec(i)
        
        resfit_lowlow(i) = harem_invfit_p(s, s_mut, h_low, d_low, k, sh, htot, um1, uf1, um2, uf2, am, af);    
        resfit_highlow(i) = harem_invfit_p(s, s_mut, h_high, d_low, k, sh, htot, um1, uf1, um2, uf2, am, af);    
        resfit_lowhigh(i) = harem_invfit_p(s, s_mut, h_low, d_high, k, sh, htot, um1, uf1, um2, uf2, am, af);    
        resfit_highhigh(i) = harem_invfit_p(s, s_mut, h_high, d_high, k, sh, htot, um1, uf1, um2, uf2, am, af);    
    end

    resfit_all{num}.lowlow = resfit_lowlow;
    resfit_all{num}.highlow = resfit_highlow;
    resfit_all{num}.lowhigh = resfit_lowhigh;
    resfit_all{num}.highhigh = resfit_highhigh;
    
end

minall = min([min(resfit_all{1}.lowlow), min(resfit_all{1}.lowhigh), min(resfit_all{1}.highlow), min(resfit_all{1}.highhigh),...
    min(resfit_all{2}.lowlow), min(resfit_all{2}.lowhigh), min(resfit_all{2}.highlow), min(resfit_all{2}.highhigh),...
    min(resfit_all{3}.lowlow), min(resfit_all{3}.lowhigh), min(resfit_all{3}.highlow), min(resfit_all{3}.highhigh)]);

maxall = max([max(resfit_all{1}.lowlow), max(resfit_all{1}.lowhigh), max(resfit_all{1}.highlow), max(resfit_all{1}.highhigh),...
    max(resfit_all{2}.lowlow), max(resfit_all{2}.lowhigh), max(resfit_all{2}.highlow), max(resfit_all{2}.highhigh),...
    max(resfit_all{3}.lowlow), max(resfit_all{3}.lowhigh), max(resfit_all{3}.highlow), max(resfit_all{3}.highhigh)]);

%% Plots

% low h, low d mating system
figure(1);
subplot(2,2,1);
hold on
plot(htot_vec, resfit_all{1}.lowlow, 'r', 'LineWidth', 2) %female bias
plot(htot_vec, resfit_all{2}.lowlow, 'k', 'LineWidth', 2) %no bias
plot(htot_vec, resfit_all{3}.lowlow, 'b', 'LineWidth', 2) %male bias
xlabel('harvest intensity E')
ylabel('lambda')
title('low h, low d')
axis([htot_vec(1) htot_vec(end) minall maxall])

% low h, high d mating system
subplot(2,2,2);
hold on
plot(htot_vec, resfit_all{1}.lowhigh, 'r', 'LineWidth', 2) %female bias
plot(htot_vec, resfit_all{2}.lowhigh, 'k', 'LineWidth', 2) %no bias
plot(htot_vec, resfit_all{3}.lowhigh, 'b', 'LineWidth', 2) %male bias
xlabel('harvest intensity E')
ylabel('lambda')
title('low h, high d')
axis([htot_vec(1) htot_vec(end) minall maxall])

% high h, low d mating system
subplot(2,2,3);
hold on
plot(htot_vec, resfit_all{1}.highlow, 'r', 'LineWidth', 2) %female bias
plot(htot_vec, resfit_all{2}.highlow, 'k', 'LineWidth', 2) %no bias
plot(htot_vec, resfit_all{3}.highlow, 'b', 'LineWidth', 2) %male bias
xlabel('harvest intensity E')
ylabel('lambda')
title('high h, low d')
axis([htot_vec(1) htot_vec(end) minall maxall])

% high h, high d mating system
subplot(2,2,4);
hold on
plot(htot_vec, resfit_all{1}.highhigh, 'r', 'LineWidth', 2) %female bias
plot(htot_vec, resfit_all{2}.highhigh, 'k', 'LineWidth', 2) %no bias
plot(htot_vec, resfit_all{3}.highhigh, 'b', 'LineWidth', 2) %male bias
xlabel('harvest intensity E')
ylabel('lambda')
title('high h, high d')
axis([htot_vec(1) htot_vec(end) minall maxall])
